# Supplementary material for: Effects of Dietary Composite Postbiotic Preparation on Growth Performance, Immune Function, and Gut Microbiota in Nubian Black Goats
Source: Vet Sci. 2026 Jun 20;13(6):599. doi: 10.3390/vetsci13060599 (PMC13307847; doi:10.3390/vetsci13060599)
Supplement: Supplementary file 1 [file vetsci-13-00599-s001.zip]

Archive with 1 entries (1 files):
- vetsci-4332606-supplementary.xlsx
