# Supplementary material for: Effects of Dietary Composite Postbiotic Preparation on Growth Performance, Immune Function, and Gut Microbiota in Nubian Black Goats
Source: Vet Sci. 2026 Jun 20;13(6):599. doi: 10.3390/vetsci13060599 (PMC13307847; doi:10.3390/vetsci13060599)
Supplement: Supplementary file 1 [file vetsci-13-00599-s001.zip › vetsci-4332606-supplementary.xlsx]

## Sheet: Mass spectrometry data
tR (PT, min)	m/z (PT, Da)	peak area	Qualitative basis	Name	Molecular formula	MW	CAS	eV	Adduct ion	Database source	Compound type
1.271	89.0239	654894	MS1+MS2	Dl-Lactic acid	C3H6O3	89.8087	50-21-5|26100-51-6|26811-96-1|598-82-3|79-33-4		M-H	DICP	Organic acid|Carboxylic acids|Lactic acid
0.7287	113.035	22333.3	MS1+MS2	cis-Acetylacrylate	C5H6O3	114.032		10	M-H	HMDB
0.5497	114.989	42779.2	MS1+MS2	Fumaric acid	C4H4O4	116.012	110-17-8|623158-97-4	20	M-H	HMDB	Natural Product
1.4621	117.019	18832.4	MS1+MS2	Succinate	C4H6O4	121.346	110-15-6		M-H	GNPS	Natural Product
12.8485	127.077	2774.06	MS1+MS2	Cyclohexanecarboxylic acid	C7H12O2	128.043	98-89-5		M-H	HMDB
1.3252	128.035	133855	MS1+MS2	Pyroglutamic acid	C5H7NO3	129.043	98-79-3|149-87-1|16891-48-8|4042-36-8		M-H	DICP	Organic acid
1.3664	130.087	26400.8	MS1+MS2	Isoleucine	C6H13NO2	131.095	443-79-8|73-32-5		M-H	MsDial_Meta	Natural Product; amino acid|Natural Product; Amino acids|Natural Product; Amino acid|Isoleucine
0.9163	130.088	27634.9	MS1+MS2	Leucine|DL-Leucine|L-leucine|(S)-2-Amino-4-methylpentanoic acid|(2S)-2-amino-4-methylpentanoic acid|L-Leucine, (Cell Culture Reagent, Crystalline)|L-Leucine|3,3,5-triiodo-L-thyronine-beta-D-glucuronoside	C6H13NO2	131.081	328-39-2|328-38-1|61-90-5		M-H	GNPS	Natural Product; amino acid|Natural Product; Amino acids|Natural Product; Amino acid|Leucine|Amino acids
0.7426	131.046	73164.4	MS1+MS2	DL-Asparagine|L-Asparagine|Asparagine|Asn	C4H8N2O3	132.063		10	M-H	HMDB	Natural Product; amino acid
3.7559	131.071	57218.3	MS1+MS2	(S)-(-)-2-Hydroxyisocaproic acid|Hydroxyisocaproic acid|2-Hydroxy-4-Methylpentanoic Acid	C6H12O3	132.078	13748-90-8		M-H	Metlin
0.7426	132.03	58094.7	MS1+MS2	D-Aspartic acid	C4H7NO4	133.038	1783-96-6	20	M-H	HMDB
0.7287	134.047	36011.7	MS1+MS2	Adenine	C5H5N5	135.026	73-24-5|520-75-2|6055-72-7|2922-28-3 (ANHYDROUS)	30	M-H	HMDB	Purines|Natural Product|Adenine
16.3494	134.989	189873	MS1+MS2	2-Methylbenzoic acid|o-Toluate|ORTHO TOLUIC ACID|o-Methylbenzoate|O-TOLUIC ACID|o-Toluic acid|2-Methyl benzoic acid (o-Toluic Acid)	C8H8O2	136.044	118-90-1		M-H	GNPS	Natural Product
3.4973	137.026	5353.41	MS1+MS2	4-Hydroxybenzoic acid	C7H6O3	138.032	99-96-7	25	M-H	HMDB	Organic acids|Natural Product
4.4493	138.019	351524	MS1+MS2	4-Nitrophenol|Niphen|PARA NITRO PHENOL|Para-Nitrophenol|P-Hydroxy Nitrobenzen|4-nitrophenolate	C6H5NO3	138.964	100-02-7		M-H	GNPS	Phenols and derivatives|Phenols|Phenol
0.7426	146.045	41553.1	MS1+MS2	D-Glutamic acid	C5H9NO4	147.053	6893-26-1		M-H	HMDB
1.2982	151.027	6863.02	MS1+MS2	Oxypurinol	C5H4N4O2	151.962	2465-59-0		M-H	DICP	alkaloids derivatives|Pyrazolopyrimidines|Oxipurinol
0.6183	154.063	11086.3	MS1+MS2	L-Histidine	C6H9N3O2	154.987	71-00-1|5934-29-2	20	M-H	HMDB	amino acids|Natural Product|Amino acids|Histidine
1.4621	157.014	37386.5	MS1+MS2	2-Maleylacetate	C6H6O5	158.022		20	M-H	HMDB
0.8098	161.046	94030.9	MS1+MS2	myo-Inositol	C6H12O6	180.031	87-9-8|87-89-8|551-72-4|643-12-9|6917-35-7|488-54-0|488-55-1|488-58-4|488-59-5|576-63-6|643-10-7|38876-99-2	11	M-H-H2O	HMDB	Natural Product|Monosaccharide
2.1899	164.072	39298.9	MS1+MS2	L-Phenylalanine	C9H11NO2	164.095	63-91-2	20	M-H	HMDB	amino acids|Natural Product|Phenylalanine
3.9624	165.056	15770.4	MS1+MS2	L-(-)-3-Phenyllactic acid|L-3-Phenyllactic acid|3-Phenyllactic Acid|D-3-phenyllactic acid|D-3-Phenyllactic acid|DL-3-Phenyllactic acid	C9H10O3	166.065	20312-36-1		M-H	DICP	Organic acid|Natural Product
0.8098	179.056	673508	MS1+MS2	D-Tagatose	C6H12O6	180.063	87-81-0|20197-42-6		M-H	DICP	Monosaccharides|Natural Product
3.1261	181.052	4136.72	MS1+MS2	3,4-Dihydroxyphenylpropanoate|3,4-Dihydroxyhydrocinnamic acid|dihydrocaffeic_acid|Dihydrocafeate|Dihydrocaffeate|3,4-Dihydroxy-beta-phenylpropionic acid|3-(3,4-dihydroxyphenyl)propanoic acid|MW5143500	C9H10O4	182.049	1078-61-1		M-H	MoNA
1.2848	187.041	26090.4	MS1+MS2	1-Hydroxy-2-Naphthoic Acid	C11H8O3	188.047	86-48-6		M-H	DICP	organic acid
4.0603	187.098	11270.3	MS1+MS2	Azelaic acid	C9H16O4	188.755	123-99-9	20	M-H	HMDB	organic acid|Fatty acids
0.6457	190.031	19030.8	MS1+MS2	Nitrilotriacetic acid	C6H9NO6	191.043		20	M-H	HMDB
0.8498	191.056	151049	MS1+MS2	Quinic acid|Quinate|(-)Quinic acid|QuinicAcid|quinic acid|D-(-)-Quinic acid|Rel-Quinic Acid|(1S,3R,4S,5R)-1,3,4,5-tetrahydroxycyclohexane-1-carboxylic acid	C7H12O6	193.363	77-95-2|36413-60-2		M-H	GNPS	Carboxylic acids|Quinic acid
1.0103	198.918	1340.41	MS1+MS2	3-Iodopropanoic acid	C3H5IO2	199.933	141-76-4	40	M-H	HMDB
4.347	201.114	7951	MS1+MS2	Decanedioic acid	C10H18O4	201.863	111-20-6	45	M-H	MsDial_Meta
0.7426	203.068	55395.6	MS1+MS2	L-Tryptophan	C11H12N2O2	207.921	73-22-3|153-94-6|54-12-6		M-H	HMDB	amino acid|Natural Product|Tryptophan
2.8844	203.082	19016.2	MS1+MS2	D(+)-Tryptophan|D-Tryptophan|L-Tryptophan|Tryptophan|D-(+)-tryptophan	C11H12N2O2	205.333	153-94-6		M-H	DICP	Indoles carboxylic acids
0.7012	217.998	16450.6	MS1+MS2	Pantothenate	C9H17NO5	218.156	79-83-4|137-08-6		M-H	MsDial_Meta	Natural Product
1.2982	243.062	7989.23	MS1+MS2	Uridine|uridine|1-beta-D-Ribofuranosyluracil	C9H12N2O6	242.968	58-96-8		M-H	GNPS	Natural Product|Natural Product; Ribonucleic acids|Nucleoside|Uridine
0.8894	243.063	15705.6	MS1+MS2	Pseudouridine	C9H12N2O6	244.071	1445-07-4	20	M-H	HMDB	Natural Product; Ribonucleic acids
11.5863	255.233	148835	MS1+MS2	Palmitic acid|FA (16:0) [hexadecanoic acid]|HexcadecanoicAcid_Palmitic|Hexadecanoic acid|UNL|Palmitic acid |FA 16:0	C16H32O2	260.365	57-10-3		M-H	GNPS	|Natural Product|Natural Product; Fatty Acyls; Fatty Acids and Conjugates; Straight chain fatty acids|FA
2.5973	269.042	8323.68	MS1+MS2	Luteolinidin	C15H10O5	270.053	1154-78-5		M-H	GNPS	7-hydroxyflavonoids
4.0603	271.05	9768.58	MS1+MS2	Toralactone	C15H12O5	272.068	41743-74-2	20	M-H	HMDB
9.1199	271.228	6993.01	MS1+MS2	16-Hydroxyhexadecanoic acid	C16H32O3	272.225	506-13-8	40	M-H	HMDB	Natural Product|Fatty acids|Hexadecanoic acid
1.3116	279.06	7029.89	MS1+MS2	Pyroglutamic acid|Pyroglutamate|5-Oxo-L-Proline|PyroglutamicAcid|L-Pyroglutamic acid|L-5-Oxoproline|L-5-Oxoproline(2)|oxoproline|pyro-Glutamic acid|5-Oxo-D-Proline|Pidolate	C5H7NO3	129.038	98-79-3		2M-2H+Na	MoNA	Organic acid|Natural Product|Carboxylic acids|Proline|Glutamic acid
10.8439	279.233	229303	MS1+MS2	Linoleic acid	C18H32O2	280.241	60-33-3		M-H	GNPS	Natural Product|Natural Product; Lipid|Natural Product; Fatty Acyls; Fatty Acids and Conjugates; Unsaturated fatty acids|Linoleic acid
11.2616	279.233	41654	MS1+MS2	Stearolic acid|9-stearolic acid	C18H32O2	280.244	506-24-1		M-H	Metlin
11.8373	281.248	700034	MS1+MS2	FA 18:1	C18H34O2	282.256	112-80-1		M-H	MsDial_Lipid	FA
13.1282	283.265	124566	MS1+MS2	Octadecanoic acid	C18H36O2	284.271	57-11-4		M-H	MsDial_Meta
1.2982	290.088	12552.1	MS1+MS2	N-Fructosyl pyroglutamate	C11H17NO8	291.095			M-H	MsDial_Meta	N-Fructosyl amino acids
0.7426	293.099	102225	MS1+MS2	Tuliposide B	C11H18O9	294.095		10	M-H	HMDB
5.5623	293.176	8758.97	MS1+MS2	Gingerol|6-Gingerol|[6]-Gingerol|(S)-[6]gingerol	C17H26O4	294.182	58253-27-3		M-H	GNPS
0.7697	294.083	60023.8	MS1+MS2	Prunasin	C14H17NO6	295.106	99-18-3	10	M-H	HMDB
7.7275	297.243	297062	MS1+MS2	cis-9,10-Epoxystearic acid	C18H34O3	298.251	2443-39-2		M-H	Metlin
8.5758	299.259	41223.7	MS1+MS2	2R-hydroxy-stearic acid|(R)-2-hydroxystearic acid	C18H36O3	300.266	26633-48-7		M-H	GNPS
4.2899	305.058	10756	MS1+MS2	Epigallocatechin		306.077			M-H	GNPS
5.4409	313.238	193609	MS1+MS2	9,10-Epoxyoctadecanoic acid	C18H34O4	314.246	154966-80-0	20	M-H	HMDB
5.987	313.238	334938	MS1+MS2	9,10-Epoxy-18-hydroxy-octadecanoic acid	C18H34O4	314.246		20	M-H	HMDB
6.6335	315.253	59069.7	MS1+MS2	(9S,10S)-9,10-dihydroxyoctadecanoic acid|(9S,10S)-9,10-dihydroxyoctadecanoate	C18H36O4	316.261		20	M-H	HMDB
7.3295	315.254	121423	MS1+MS2	9,10-Dihydroxystearic acid	C18H36O4	316.261		20	M-H	HMDB
4.7076	329.235	39101	MS1+MS2	9S,12S,13S-trihydroxy-10E-octadecenoic acid|9,12,13-TriHOME	C18H34O5	330.241		40	M-H	HMDB
1.0379	333.059	32286.6	MS1+MS2	Glycerophosphoinositol	C9H19O11P	334.067	129830-95-1	20	M-H	HMDB
10.6968	333.228	241159	MS1+MS2	ent-16beta-Methoxy-19-kauranoic acid	C21H34O3	334.251	38308-35-9	40	M-H	HMDB
10.406	339.232	2407220	MS1+MS2	2,2'-Methylenebis(4-methyl-6-tert-butylphenol)|119-47-1|2,2'-Methylene-Bis-(4-Methyl-6-Tert-Butylphenol)	C23H32O2	340.24			M-H	GNPS
0.7964	341.107	12442000	MS1+MS2	Sucrose	C12H22O11	342.075	57-50-1		M-H	MoNA	Natural Product|Disaccharide
1.5861	344.04	54926.3	MS1+MS2	Guanosine 3',5'-cyclic monophosphate	C10H12N5O7P	345.048	7665-99-8|40732-48-7		M-H	DICP
0.7964	377.085	1236080	MS1+MS2	Sucrose|sucrose	C12H22O11	342.118	57-50-1		M+Cl	GNPS	Natural Product|Disaccharide
3.0585	409.045	9491.54	MS1+MS2	Vanillic acid + O-sulfonateHex	C14H18O12S	410.052			M-H	MsDial_Meta	Sulfate containing metabolites
10.8304	409.191	61282.7	MS1+MS2	Benfuracarb	C20H30N2O5S	410.188		10	M-H	HMDB
0.4238	450.844	14724.3	MS1+MS2	Glycodeoxycholic acid	C26H43NO5	439.094	360-65-6		2M-H	MsDial_Meta	Natural Product; Sterol Lipids; Steroid conjugates; Glycine conjugates
3.646	451.329	22048.8	MS1+MS2	5b-Cholestane-3a,7a,12a,23R,25-pentol	C27H48O5	452.35	59906-14-8	10	M-H	HMDB
7.4621	480.312	9678.08	MS1+MS2	Hexadecanoyl-hydroxy-sn-glycerophosphocholine (PUT)		481.313			M-H	GNPS
0.7831	503.162	242560	MS1+MS2	D-(+)-Raffinose|Raffinose|D(+)-Raffinose|D-(+)-Raffinose pentahydrate	C18H32O16	504.183	512-69-6|17629-30-0		M-H	GNPS	Sugar|Natural Product; Oligosaccharide|Oligosaccharide
11.6127	533.455	4135.78	MS1+MS2	FAHFA 34:2	C34H62O4	534.465			M-H	MoNA	FAHFA
0.7697	539.135	56189.4	MS1+MS2	D(+)-Melezitose|Melezitose|D-(+)-Melezitose|D-Melezitose|D-(+)-Melezitose hydrate|D-(+)-Melezitose monohydrate|Glc(alpha1-3)Fruf(beta2-1alpha)Glc	C18H32O16	504.183	597-12-6		M+Cl	DICP	Carbohydrates|Natural Product|Oligosaccharide
3.4032	563.143	21372	MS1+MS2	5,7-dihydroxy-2-(4-hydroxyphenyl)-6-[3,4,5-trihydroxy-6-(hydroxymethyl)oxan-2-yl]-8-(3,4,5-trihydroxyoxan-2-yl)chromen-4-one	C26H28O14	565.195	207461-10-7		M-H	GNPS
11.8505	585.489	7156.6	MS1+MS2	FAHFA 18:1/20:3	C38H66O4	586.496			M-H	MsDial_Lipid	FAHFA
3.4032	593.152	6599.39	MS1+MS2	Saponarin	C27H30O15	594.948	20310-89-8	40	M-H	MsDial_Meta	Natural Product; Flavonoid|Apigenin glycoside
3.7973	651.157	13374.8	MS1+MS2	Tricin 7-[rhamnosyl-(1->2)-galacturonide]	C29H32O17	652.164	89915-54-8	10	M-H	HMDB
0.7964	683.225	89986.6	MS1+MS2	Galactinol	C12H22O11	342.116	3687-64-7|667-65-2	23	2M-H	HMDB	Carbohydrates|Inositol
3.7836	713.474	40672.3	MS1+MS2	PA(i-16:0/20:3(6,8,11)-OH(5))	C39H71O9P	714.484		10	M-H	HMDB
3.3762	739.213	3254.77	MS1+MS2	Kaempferol 3-O-beta-robinoside 7-O-alpha-L-rhamnopyranoside|5-hydroxy-2-(4-hydroxyphenyl)-7-[(2S,3R,4R,5R,6S)-3,4,5-trihydroxy-6-methyloxan-2-yl]oxy-3-[(2S,3R,4S,5R,6R)-3,4,5-trihydroxy-6-[[(2S,3R,4R,5R,6S)-3,4,5-trihydroxy-6-methyloxan-2-yl]oxymethyl]oxan-2-yl]oxychromen-4-one|kaempferol-3-O-robinoside-7-O-rhamnoside|Robinin	C33H40O19	740.461	301-19-9	20	M-H	HMDB	Natural Product|Flavonoid|Natural Product; Flavonoid|Flavonoid-7-O-glycosides
16.2253	772.588	14867.2	MS1+MS2	PE(18:0/20:1)	C43H83N1O8P1	773.593			M-H	GNPS
3.8387	790.58	45705	MS1+MS2	PC(22:5(4Z,7Z,10Z,13Z,16Z)/P-16:0)	C46H82NO7P	791.583		10	M-H	HMDB
7.3429	816.603	915.356	MS1+MS2	PC 36:2e	C44H86NO7P	771.614			M+FA-H	MoNA	EtherPC
3.8387	836.585	63320.3	MS1+MS2	HexCer 22:3;2O/18:2;O	C46H81NO9	791.591			M+HCOO	MsDial_Lipid	HexCer_HS

## Sheet: Table S1
Table S1 Ingredients and nutrient levels of the basal diet fed to 3-month-old black goats
Ingredients	Content, %	Nutrient levels	Content
Corn	30	Dry matter (DM), %	84.01
Soybean meal	11	Metabolizable energy (ME), MJ/kg	8.98
Wheat bran	4	Crude protein (CP), %	15.35
Peanut vine powder	50	Neutral detergent fiber (NDF), %	33.03
Dicalcium phosphate	2	Acid detergent fiber (ADF), %	22.24
Sodium bicarbonate	1.5	Calcium (Ca), %	1.2
Salt	0.5	Phosphorus (P), %	0.64
Premix	1
Total	100
¹ Premix provided per kg of complete diet: vitamins, trace minerals for growing goats (VA, VD₃, VE, Fe, Zn, Mn, Cu, Se, I).
